# Supplementary material for: Saccharibacteria as Organic Carbon Sinks in Hydrocarbon-Fueled Communities
Source: Front Microbiol. 2020 Dec 23;11:587782. doi: 10.3389/fmicb.2020.587782 (PMC7786006; doi:10.3389/fmicb.2020.587782)
Supplement: Supplementary file 2 [file Table_1.xlsx]

## Sheet: TableS1
Table S1. Genome stats and completeness (based on CheckM).
Genome	%GC content	Coverage	Taxonomy	N50	length[bps]	completeness [%]	contamination [%]
AER1_Bacteroidetes_unclassified_46_12	45.5467	12.1843	Bacteroidetes	422	943404	94.58	0.74
AER1_Burkholderiales_unclassified_63_26	63.1146	26.0304	Burkholderiales	397	1023865	87.96	6.17
AER1_Chryseobacterium_unclassified_40_23	39.7382	23.4886	Flavobacteriales	416	839839	98.53	0.49
AER1_Janthinobacterium_unclassified_62_39	62.3288	39.503	Burkholderiales	403	1348938	81.97	1.06
AER1_Proteobacteria_unclassified_47_16	47.1759	16.3348	Deltaproteobacteria	413	371480	73.23	0.32
AER1_Pseudomonas_unclassified3_60_15	59.7903	16.0651	Pseudomonadales	383	2233030	89.46	8.4
AER1_unclassified_39_119	38.9043	120.491	Moraxellaceae	386	756089	81.51	0.27
AER1_Polaromonas_unclassified_62_52	61.6177	52.5266	Burkholderiales	389	431958	71.96	0.03
AER1_Proteobacteria_Polaromonas_62_31	62.3833	31.4984	Xanthomonadaceae	377	888772	77.1	7.76
AER2_Bacteria_unclassified_47_43	47.1957	43.8009	Deltaproteobacteria	415	408073	78.06	0
AER2_Burkholderiales_68_26	67.5084	26.6035	Burkholderiales	401	927962	88.63	0.33
AER2_Burkholderiales_Ottowia2_59_13	58.6454	13.3489	Burkholderiales	377	1296659	78.69	0
AER2_Chryseobacterium_unclassified_40_14	39.8281	13.6119	Flavobacteriales	408	778400	95.1	0.49
AER2_Gammaproteobacteria_unclassified_44_116	43.57	116.591	Gammaproteobacteria	407	1060025	98.02	0.71
AER2_Janthinobacterium_unclassified_63_18	62.5453	17.5392	Burkholderiales	406	1604415	92.12	0.88
AER2_Proteobacteria_unclassified_40_34	40.3608	33.7635	Bacteria	403	191188	79.46	0
AER2_Pseudomonadales_unclassified_58_33	58.2338	32.7611	Pseudomonas	399	983034	75.51	0.74
AER2_Rhodocyclales_52_15	52.4014	14.71	Rhodocyclaceae	394	544188	70.72	0
AER2_Saccharibacteria_149_75 (Sac_1)	45.9118	150.13	Bacteria	375	319260	65.1	0.85
AER2_Saccharibacteria_149_76 (sac_2)	45.912	150.157	Bacteria	375	319472	65.1	0.85
AER2_Saccharibacteria_47_23	47.3015	22.7413	Bacteria	361	318439	65.1	0
AER2_Sphingomonadales2_63_10	63.4316	10.422	Sphingomonadales	391	673582	78.47	0.35
AER3_Acidovorax_63_53	63.368	52.7475	Burkholderiales	395	927795	73.12	3.22
AER3_Burkholderiales_68_273	67.9283	279.061	Burkholderiales	413	1097781	93.15	0.47
AER3_Rhodobacterales_62_6	62.0708	6.431	Rhodobacteraceae	344	365603	75.56	0
AER3_Candidatus_Saccharibacteria_47_9	47.448	9.43315	Bacteria	356	290655	71.97	0.09
AER3_Saccharibacteria_unclassified_46_51	45.9316	51.2059	Bacteria	372	317810	65.1	0.85
AER3_Janthinobacterium_lividum_63_25	62.6313	24.9748	Burkholderiales	414	1808355	96.61	1.01
AER3_Polaromonas_naphthalenivorans_62_80	62.065	80.5788	Burkholderiales	400	915991	94.84	0.96
AER3_Pseudomonadales_43_40	43.4934	40.5807	Gammaproteobacteria	409	950420	95.06	0.46
AER3_Pseudomonas_unclassified_59_69	58.5531	68.8997	Pseudomonadales	396	1894915	93.91	0.63
AER3_Rugosibacter_aromaticivorans_52_20	52.319	19.7989	Rhodocyclaceae	393	644980	91.99	0.21
AER3_Rugosibacter_aromaticivorans_63_17	62.9424	16.983	Sphingomonadales	384	971542	94.64	0
AER3_unclassified_39_10	39.0016	10.1884	Moraxellaceae	378	755336	84.3	0.55
