# Supplementary material for: Saccharibacteria as Organic Carbon Sinks in Hydrocarbon-Fueled Communities
Source: Front Microbiol. 2020 Dec 23;11:587782. doi: 10.3389/fmicb.2020.587782 (PMC7786006; doi:10.3389/fmicb.2020.587782)
Supplement: Supplementary file 3 [file Table_2.xlsx]

## Sheet: TableS2
Table S2. Metabolic annotation based on KEGG of Sac_1 and Sac_2
Reactions	EC Number(s)	AER2_Saccharibacteria_149_75 (Sac_1)	AER2_Saccharibacteria_149_76 (Sac_2)
D-galactonate degradation, De Ley-Doudoroff pathway, D-galactonate => glycerate-3P
R01061: D-glyceraldehyde-3-phosphate:NAD+ oxidoreductase (phosphorylating)	1.2.1.121.2.1.59	SACCHARI75_v1_10215 - gap	SACCHARI76_v1_10215 - gap
R01064: 2-dehydro-3-deoxy-6-phospho-D-galactonate D-glyceraldehyde-3-phospho-lyase (pyruvate-forming)	4.1.2.214.1.2.55	_	_
R01512: ATP:3-phospho-D-glycerate 1-phosphotransferase	2.7.2.3	SACCHARI75_v1_10057 - pgk	SACCHARI76_v1_10057 - pgk
R03033: D-galactonate hydro-lyase	4.2.1.1404.2.1.6	_	_
R03387: ATP:2-dehydro-3-deoxy-D-galactonate 6-phosphotransferase	2.7.1.1782.7.1.58	_	_
Pentose phosphate pathway, non-oxidative phase, fructose 6P => ribose 5P
R01056: D-ribose-5-phosphate aldose-ketose-isomerase	5.3.1.6	_	_
R01529: D-Ribulose-5-phosphate 3-epimerase	5.1.3.1	SACCHARI75_v1_10217	SACCHARI76_v1_10217
R01641: sedoheptulose-7-phosphate:D-glyceraldehyde-3-phosphate glycolaldehyde transferase	2.2.1.1	SACCHARI75_v1_10218SACCHARI75_v1_10219	SACCHARI76_v1_10218SACCHARI76_v1_10219
R01827: sedoheptulose-7-phosphate:D-glyceraldehyde-3-phosphate glyceronetransferase	2.2.1.2	_	_
R01830: beta-D-Fructose 6-phosphate:D-glyceraldehyde-3-phosphate glycolaldehyde transferase	2.2.1.1	SACCHARI75_v1_10218SACCHARI75_v1_10219	SACCHARI76_v1_10218SACCHARI76_v1_10219
Reductive acetyl-CoA pathway (Wood-Ljungdahl pathway)
R00134: formate:NADP+ oxidoreductase	1.17.1.10	_	_
R00943: Formate:tetrahydrofolate ligase (ADP-forming)	6.3.4.3	_	_
R01220: 5,10-methylenetetrahydrofolate:NADP+ oxidoreductase	1.5.1.5	SACCHARI75_v1_10040 - folD	SACCHARI76_v1_10040 - folD
R01655: 5,10-Methenyltetrahydrofolate 5-hydrolase (decyclizing)	3.5.4.9	SACCHARI75_v1_10040 - folD	SACCHARI76_v1_10040 - folD
R02289: 5-methyltetrahydrofolate:corrinoid/iron-sulfur protein methyltransferase	2.1.1.258	_	_
R07157: carbon-monoxide,water:ferredoxin oxidoreductase	1.2.7.4	_	_
R07168: 5-methyltetrahydrofolate:NAD+ oxidoreductase	1.5.1.20	_	_
R08433: acetyl-CoA:corrinoid protein O-acetyltransferase	2.3.1.169	_	_
R10243: R10243	2.1.1.2582.3.1.169	_	_
Reductive pentose phosphate cycle, glyceraldehyde-3P => ribulose-5P
R00762: D-Fructose-1,6-bisphosphate 1-phosphohydrolase	3.1.3.11	_	_
R01056: D-ribose-5-phosphate aldose-ketose-isomerase	5.3.1.6	_	_
R01067: D-Fructose 6-phosphate:D-glyceraldehyde-3-phosphate glycolaldehyde transferase	2.2.1.1	SACCHARI75_v1_10218SACCHARI75_v1_10219	SACCHARI76_v1_10218SACCHARI76_v1_10219
R01068: D-fructose-1,6-bisphosphate D-glyceraldehyde-3-phosphate-lyase (glycerone-phosphate-forming)	4.1.2.13	SACCHARI75_v1_10221	SACCHARI76_v1_10221
R01641: sedoheptulose-7-phosphate:D-glyceraldehyde-3-phosphate glycolaldehyde transferase	2.2.1.1	SACCHARI75_v1_10218SACCHARI75_v1_10219	SACCHARI76_v1_10218SACCHARI76_v1_10219
R01829: sedoheptulose 1,7-bisphosphate D-glyceraldehyde-3-phosphate-lyase	4.1.2.13	SACCHARI75_v1_10221	SACCHARI76_v1_10221
R01845: Sedoheptulose 1,7-bisphosphate 1-phosphohydrolase	3.1.3.113.1.3.37	_	_
Acylglycerol degradation
R01351: 1-acylglycerol acylhydrolase	3.1.1.23	_	_
R02250: triacylglycerol acylhydrolase	3.1.1.3	SACCHARI75_v1_10787	SACCHARI76_v1_10787
R02687: 1,2-diacyl-sn-glycerol acylhydrolase	3.1.1.3	SACCHARI75_v1_10787	SACCHARI76_v1_10787
Adenine ribonucleotide biosynthesis, IMP => ADP,ATP
R00124: ATP:ADP phosphatransferase	2.7.4.6	SACCHARI75_v1_10767 - ndk	SACCHARI76_v1_10767 - ndk
R00127: ATP:AMP phosphotransferase	2.7.4.3	SACCHARI75_v1_10707 - adk	SACCHARI76_v1_10707 - adk
R00200: ATP:pyruvate 2-O-phosphotransferase	2.7.1.40	SACCHARI75_v1_10056	SACCHARI76_v1_10056
R00333: nucleoside-triphosphate:AMP phosphotransferase	2.7.4.10	_	_
R01083: N6-(1,2-dicarboxyethyl)AMP AMP-lyase (fumarate-forming)	4.3.2.2	_	_
R01135: IMP:L-aspartate ligase (GDP-forming)	6.3.4.4	_	_
Arginine biosynthesis, glutamate => acetylcitrulline => arginine
R00259: acetyl-CoA:L-glutamate N-acetyltransferase	2.3.1.1	_	_
R01086: 2-(Nomega-L-arginino)succinate arginine-lyase (fumarate-forming)	4.3.2.1	_	_
R01954: L-Citrulline:L-aspartate ligase (AMP-forming)	6.3.4.5	_	_
R02283: N2-Acetyl-L-ornithine:2-oxoglutarate aminotransferase	2.6.1.11	_	_
R02649: ATP:N-acetyl-L-glutamate 5-phosphotransferase	2.7.2.8	_	_
R03443: N-acetyl-L-glutamate-5-semialdehyde:NADP+ 5-oxidoreductase (phosphrylating)	1.2.1.38	_	_
R07245: carbamoyl-phosphate:N2-acetyl-L-ornithine carbamoyltransferase	2.1.3.9	_	_
R09107: N-acetyl-L-citrulline amidohydrolase	3.5.1.16	SACCHARI75_v1_10123	SACCHARI76_v1_10123
Ascorbate biosynthesis, plants, glucose-6P => ascorbate
R00640: L-Galactono-1,4-lactone:ferricytochrome-c oxidoreductase	1.3.2.3	_	_
R00885: GTP:alpha-D-mannose-1-phosphate guanylyltransferase	2.7.7.13	_	_
R00889: GDP-mannose 3,5-epimerase	5.1.3.18	_	_
R01818: D-mannose 6-phosphate 1,6-phosphomutase	5.4.2.8	_	_
R01819: D-mannose-6-phosphate aldose-ketose-isomerase	5.3.1.8	SACCHARI75_v1_20288	SACCHARI76_v1_20006
R02740: alpha-D-Glucose 6-phosphate ketol-isomerase	5.3.1.9	SACCHARI75_v1_20288	SACCHARI76_v1_20006
R07674: beta-L-galactose-1-phosphate phosphohydrolase	3.1.3.93	_	_
R07675: L-galactose:NAD+ 1-oxidoreductase	1.1.1.1221.1.1.316	_	_
R07678: R07678	2.7.7.69	_	_
C1-unit interconversion, eukaryotes
R00943: Formate:tetrahydrofolate ligase (ADP-forming)	6.3.4.3	_	_
R00945: 5,10-Methylenetetrahydrofolate:glycine hydroxymethyltransferase	2.1.2.1	SACCHARI75_v1_10032 - glyA	SACCHARI76_v1_10032 - glyA
R01218: 5,10-methylenetetrahydrofolate:NAD+ oxidoreductase	1.5.1.15	_	_
R01220: 5,10-methylenetetrahydrofolate:NADP+ oxidoreductase	1.5.1.5	SACCHARI75_v1_10040 - folD	SACCHARI76_v1_10040 - folD
R01655: 5,10-Methenyltetrahydrofolate 5-hydrolase (decyclizing)	3.5.4.9	SACCHARI75_v1_10040 - folD	SACCHARI76_v1_10040 - folD
C1-unit interconversion, prokaryotes
R00943: Formate:tetrahydrofolate ligase (ADP-forming)	6.3.4.3	_	_
R00945: 5,10-Methylenetetrahydrofolate:glycine hydroxymethyltransferase	2.1.2.1	SACCHARI75_v1_10032 - glyA	SACCHARI76_v1_10032 - glyA
R01220: 5,10-methylenetetrahydrofolate:NADP+ oxidoreductase	1.5.1.5	SACCHARI75_v1_10040 - folD	SACCHARI76_v1_10040 - folD
R01655: 5,10-Methenyltetrahydrofolate 5-hydrolase (decyclizing)	3.5.4.9	SACCHARI75_v1_10040 - folD	SACCHARI76_v1_10040 - folD
Citrate cycle (TCA cycle, Krebs cycle)
R00267: Isocitrate:NADP+ oxidoreductase (decarboxylating)	1.1.1.42	_	_
R00268: oxalosuccinate carboxy-lyase (2-oxoglutarate-forming)	1.1.1.42	_	_
R00342: (S)-malate:NAD+ oxidoreductase	1.1.1.2991.1.1.37	_	_
R00351: acetyl-CoA:oxaloacetate C-acetyltransferase (thioester-hydrolysing)	2.3.3.12.3.3.162.3.3.3	_	_
R00361: (S)-malate:quinone oxidoreductase	1.1.5.4	_	_
R00405: Succinate:CoA ligase (ADP-forming)	6.2.1.5	SACCHARI75_v1_20213SACCHARI75_v1_20214 - sucD	SACCHARI76_v1_20080 - sucDSACCHARI76_v1_20081
R00432: Succinate:CoA ligase (GDP-forming)	6.2.1.4	_	_
R00621: R00621	1.2.4.2	_	_
R00709: isocitrate:NAD+ oxidoreductase (decarboxylating)	1.1.1.2861.1.1.41	_	_
R00727: Succinate:CoA ligase (IDP-forming)	6.2.1.4	_	_
R01082: (S)-malate hydro-lyase (fumarate-forming)	4.2.1.2	_	_
R01197: 2-oxoglutarate:ferredoxin oxidoreductase (decarboxylating)	1.2.7.111.2.7.3	_	_
R01324: citrate hydroxymutase	4.2.1.3	_	_
R01325: citrate hydro-lyase (cis-aconitate-forming)	4.2.1.3	_	_
R01899: Isocitrate:NADP+ oxidoreductase	1.1.1.42	_	_
R01900: isocitrate hydro-lyase (cis-aconitate-forming)	4.2.1.3	_	_
R02164: succinate:quinone oxidoreductase	1.3.5.11.3.5.4	_	_
R02570: succinyl-CoA:enzyme N6-(dihydrolipoyl)lysine S-succinyltransferase	2.3.1.61	_	_
R03316: R03316	1.2.4.2	_	_
R07618: enzyme N6-(dihydrolipoyl)lysine:NAD+ oxidoreductase	1.8.1.4	SACCHARI75_v1_20098	SACCHARI76_v1_20197
R10343: succinyl-CoA:acetate CoA-transferase	2.8.3.18	_	_
Citrate cycle, second carbon oxidation, 2-oxoglutarate => oxaloacetate
R00342: (S)-malate:NAD+ oxidoreductase	1.1.1.2991.1.1.37	_	_
R00361: (S)-malate:quinone oxidoreductase	1.1.5.4	_	_
R00405: Succinate:CoA ligase (ADP-forming)	6.2.1.5	SACCHARI75_v1_20213SACCHARI75_v1_20214 - sucD	SACCHARI76_v1_20080 - sucDSACCHARI76_v1_20081
R00432: Succinate:CoA ligase (GDP-forming)	6.2.1.4	_	_
R00621: R00621	1.2.4.2	_	_
R00727: Succinate:CoA ligase (IDP-forming)	6.2.1.4	_	_
R01082: (S)-malate hydro-lyase (fumarate-forming)	4.2.1.2	_	_
R01197: 2-oxoglutarate:ferredoxin oxidoreductase (decarboxylating)	1.2.7.111.2.7.3	_	_
R02164: succinate:quinone oxidoreductase	1.3.5.11.3.5.4	_	_
R02570: succinyl-CoA:enzyme N6-(dihydrolipoyl)lysine S-succinyltransferase	2.3.1.61	_	_
R03316: R03316	1.2.4.2	_	_
R07618: enzyme N6-(dihydrolipoyl)lysine:NAD+ oxidoreductase	1.8.1.4	SACCHARI75_v1_20098	SACCHARI76_v1_20197
R10343: succinyl-CoA:acetate CoA-transferase	2.8.3.18	_	_
Coenzyme A biosynthesis, pantothenate => CoA
R00130: ATP:dephospho-CoA 3'-phosphotransferase	2.7.1.24	SACCHARI75_v1_10823	SACCHARI76_v1_10823
R03018: ATP:pantothenate 4'-phosphotransferase	2.7.1.33	_	_
R03035: ATP:pantetheine-4'-phosphate adenylyltransferase	2.7.7.3	_	_
R03269: N-[(R)-4'-Phosphopantothenoyl]-L-cysteine carboxy-lyase	4.1.1.36	_	_
R04230: (R)-4'-phosphopantothenate:L-cysteine ligase (ATP-utilizing)	6.3.2.51	_	_
R04231: (R)-4'-phosphopantothenate:L-cysteine ligase	6.3.2.5	_	_
Cysteine biosynthesis, methionine => cysteine
R00177: ATP:L-methionine S-adenosyltransferase	2.5.1.6	SACCHARI75_v1_10588 - metK	SACCHARI76_v1_10588 - metK
R00194: S-Adenosyl-L-homocysteine homocysteinylribohydrolase	3.2.2.9	_	_
R01001: L-cystathionine cysteine-lyase (deaminating; 2-oxobutanoate-forming)	4.4.1.1	_	_
R01291: S-(5-deoxy-D-ribos-5-yl)-L-homocysteine homocysteine-lyase [(4S)-4,5-dihydroxypentan-2,3-dione-forming]	4.4.1.21	_	_
R10305: O3-acetyl-L-serine:L-homocysteine S-(2-amino-2-carboxyethyl)transferase	2.5.1.134	_	_
Dicarboxylate-hydroxybutyrate cycle
R00199: ATP:pyruvate,water phosphotransferase	2.7.9.2	_	_
R00238: acetyl-CoA:acetyl-CoA C-acetyltransferase	2.3.1.162.3.1.9	_	_
R00342: (S)-malate:NAD+ oxidoreductase	1.1.1.2991.1.1.37	_	_
R00345: phosphate:oxaloacetate carboxy-lyase (adding phosphate;phosphoenolpyruvate-forming); Orthophosphate:oxaloacetate carboxyl-lyase (phosphorylating)	4.1.1.31	_	_
R00405: Succinate:CoA ligase (ADP-forming)	6.2.1.5	SACCHARI75_v1_20213SACCHARI75_v1_20214 - sucD	SACCHARI76_v1_20080 - sucDSACCHARI76_v1_20081
R01082: (S)-malate hydro-lyase (fumarate-forming)	4.2.1.2	_	_
R01196: pyruvate:ferredoxin 2-oxidoreductase (CoA-acetylating)	1.2.7.11.2.7.11	_	_
R01975: (S)-3-Hydroxybutanoyl-CoA:NAD+ oxidoreductase	1.1.1.35	_	_
R02164: succinate:quinone oxidoreductase	1.3.5.11.3.5.4	_	_
R03026: (S)-3-hydroxybutanoyl-CoA hydro-lyase	4.2.1.17	_	_
R09279: 4-hydroxybutanoate:CoA ligase (AMP-forming)	6.2.1.40	_	_
R09280: succinate-semialdehyde:NADP+ oxidoreductase (CoA-acylating)	1.2.1.76	_	_
R10782: 4-hydroxybutanoyl-CoA hydro-lyase	4.2.1.120	_	_
Entner-Doudoroff pathway, glucose-6P => glyceraldehyde-3P + pyruvate
R02035: 6-Phospho-D-glucono-1,5-lactone lactonohydrolase	3.1.1.31	SACCHARI75_v1_20047	SACCHARI76_v1_20248
R02036: 6-Phospho-D-gluconate hydro-lyase(2-dehydro-3-deoxy-6-phospho-D-gluconate-forming)	4.2.1.12	_	_
R02736: beta-D-glucose-6-phosphate:NADP+ 1-oxoreductase	1.1.1.491.1.1.363	SACCHARI75_v1_10839	SACCHARI76_v1_10839
R05605: 2-dehydro-3-deoxy-6-phospho-D-gluconate D-glyceraldehyde-3-phosphate-lyase (pyruvate-forming)	4.1.2.144.1.2.55	_	_
Fatty acid biosynthesis, elongation
R04355: Acyl-[acyl-carrier-protein]:malonyl-[acyl-carrier-protein] C-acyltransferase (decarboxylating)	2.3.1.1792.3.1.412.3.1.852.3.1.86	_	_
R04428: (3R)-3-hydroxybutanoyl-[acyl-carrier-protein] hydro-lyase	2.3.1.852.3.1.864.2.1.59	_	_
R04429: butyryl-[acp]:NAD+ trans-2-oxidoreductase	1.3.1.9	_	_
R04430: butyryl-[acp]:NADP+ trans-2-oxidoreductase	1.3.1.101.3.1.1041.3.1.392.3.1.852.3.1.86	_	_
R04533: (3R)-3-hydroxybutanoyl-[acyl-carrier protein]:NADP+ oxidoreductase	1.1.1.1002.3.1.852.3.1.86	SACCHARI75_v1_10194	SACCHARI76_v1_10194
R04534: (3R)-3-hydroxydecanoyl-[acyl-carrier-protein]:NADP+ oxidoreductase	1.1.1.1002.3.1.852.3.1.86	SACCHARI75_v1_10194	SACCHARI76_v1_10194
R04535: (3R)-3-hydroxydecanoyl-[acyl-carrier-protein] hydro-lyase	2.3.1.852.3.1.864.2.1.59	_	_
R04536: (3R)-3-hydroxyoctanoyl-[acyl-carrier-protein]:NADP+ oxidoreductase	1.1.1.1002.3.1.852.3.1.86	SACCHARI75_v1_10194	SACCHARI76_v1_10194
R04537: (3R)-3-hydroxyoctanoyl-[acyl-carrier-protein] hydro-lyase	2.3.1.852.3.1.864.2.1.59	_	_
R04543: (3R)-3-hydroxypalmitoyl-[acyl-carrier-protein]:NADP+ oxidoreductase	1.1.1.1002.3.1.852.3.1.86	SACCHARI75_v1_10194	SACCHARI76_v1_10194
R04544: (3R)-3-hydroxypalmitoyl-[acyl-carrier-protein] hydro-lyase	2.3.1.852.3.1.864.2.1.59	_	_
R04566: (3R)-3-hydroxytetradecanoyl-[acyl-carrier-protein]:NADP+ oxidoreductase	1.1.1.1002.3.1.852.3.1.86	SACCHARI75_v1_10194	SACCHARI76_v1_10194
R04568: (3R)-3-hydroxytetradecanoyl-[acyl-carrier-protein] hydro-lyase	2.3.1.852.3.1.864.2.1.59	_	_
R04724: dodecanoyl-[acp]:NAD+ trans-2-oxidoreductase	1.3.1.9	_	_
R04725: dodecanoyl-[acp]:NADP+ trans-2-oxidoreductase	1.3.1.101.3.1.1041.3.1.392.3.1.852.3.1.86	_	_
R04726: dodecanoyl-[acyl-carrier-protein]:malonyl-[acyl-carrier-protein] C-acyltransferase (decarboxylating)	2.3.1.1792.3.1.412.3.1.852.3.1.86	_	_
R04952: butyryl-[acyl-carrier protein]:malonyl-[acyl-carrier-protein] C-acyltransferase (decarboxylating)	2.3.1.1792.3.1.412.3.1.852.3.1.86	_	_
R04953: (3R)-3-hydroxyhexanoyl-[acyl-carrier-protein]:NADP+ oxidoreductase	1.1.1.1002.3.1.852.3.1.86	SACCHARI75_v1_10194	SACCHARI76_v1_10194
R04954: (3R)-3-hydroxybutanoyl-[acyl-carrier-protein] hydro-lyase	2.3.1.852.3.1.864.2.1.59	_	_
R04955: hexanoyl-[acp]:NAD+ trans-2-oxidoreductase	1.3.1.9	_	_
R04956: hexanoyl-[acp]:NADP+ trans-2-oxidoreductase	1.3.1.101.3.1.1041.3.1.392.3.1.852.3.1.86	_	_
R04957: hexanoyl-[acyl-carrier protein]:malonyl-[acyl-carrier-protein] C-acyltransferase (decarboxylating)	2.3.1.1792.3.1.412.3.1.852.3.1.86	_	_
R04958: octanoyl-[acp]:NAD+ trans-2-oxidoreductase	1.3.1.9	_	_
R04959: octanoyl-[acp]:NADP+ trans-2-oxidoreductase	1.3.1.101.3.1.1041.3.1.392.3.1.852.3.1.86	_	_
R04960: Octanoyl-[acyl-carrier protein]:malonyl-[acyl-carrier-protein] C-acyltransferase (decarboxylating)	2.3.1.1792.3.1.412.3.1.852.3.1.86	_	_
R04961: decanoyl-[acp]:NAD+ trans-2-oxidoreductase	1.3.1.9	_	_
R04962: decanoyl-[acp]:NADP+ trans-2-oxidoreductase	1.3.1.101.3.1.1041.3.1.392.3.1.852.3.1.86	_	_
R04963: Decanoyl-[acyl-carrier protein]:malonyl-[acyl-carrier-protein] C-acyltransferase (decarboxylating)	2.3.1.1792.3.1.412.3.1.852.3.1.86	_	_
R04964: (3R)-3-hydroxydodecanoyl-[acyl-carrier-protein]:NADP+ oxidoreductase	1.1.1.1002.3.1.852.3.1.86	SACCHARI75_v1_10194	SACCHARI76_v1_10194
R04965: (3R)-3-hydroxydodecanoyl-[acyl-carrier-protein] hydro-lyase	2.3.1.852.3.1.864.2.1.59	_	_
R04966: tetradecanoyl-[acp]:NAD+ trans-2-oxidoreductase	1.3.1.9	_	_
R04967: tetradecanoyl-[acp]:NADP+ trans-2-oxidoreductase	1.3.1.101.3.1.1041.3.1.392.3.1.852.3.1.86	_	_
R04968: Tetradecanoyl-[acyl-carrier protein]:malonyl-[acyl-carrier-protein] C-acyltransferase (decarboxylating)	2.3.1.1792.3.1.412.3.1.852.3.1.86	_	_
R04969: hexadecanoyl-[acp]:NAD+ trans-2-oxidoreductase	1.3.1.9	_	_
R04970: hexadecanoyl-[acp]:NADP+ trans-2-oxidoreductase	1.3.1.101.3.1.1041.3.1.392.3.1.852.3.1.86	_	_
Formaldehyde assimilation, ribulose monophosphate pathway
R00756: ATP:D-fructose-6-phosphate 1-phosphotransferase	2.7.1.11	_	_
R01068: D-fructose-1,6-bisphosphate D-glyceraldehyde-3-phosphate-lyase (glycerone-phosphate-forming)	4.1.2.13	SACCHARI75_v1_10221	SACCHARI76_v1_10221
R01070: beta-D-fructose-1,6-bisphosphate D-glyceraldehyde-3-phosphate-lyase (glycerone-phosphate-forming)	4.1.2.13	SACCHARI75_v1_10221	SACCHARI76_v1_10221
R04779: ATP:D-fructose-6-phosphate 1-phosphotransferase	2.7.1.11	_	_
R05338: D-arabino-hex-3-ulose-6-phosphate formaldehyde-lyase (D-ribulose-5-phosphate-forming)	4.1.2.43	_	_
R05339: D-arabino-hex-3-ulose-6-phosphate isomerase	5.3.1.27	_	_
R09780: D-arabino-hex-3-ulose-6-phosphate isomerase	5.3.1.27	_	_
Galactose degradation, Leloir pathway, galactose => alpha-D-glucose-1P
R00291: UDP-glucose 4-epimerase; UDP-alpha-D-glucose 4-epimerase	5.1.3.2	_	_
R00955: UDP-glucose:alpha-D-galactose-1-phosphate uridylyltransferase	2.7.7.12	_	_
R01092: ATP:alpha-D-galactose 1-phosphotransferase	2.7.1.6	_	_
R10619: D-galactose 1-epimerase; aldose 1-epimerase	5.1.3.3	_	_
Gluconeogenesis, oxaloacetate => fructose-6P
R00341: ATP:oxaloacetate carboxy-lyase (transphosphorylating;phosphoenolpyruvate-forming)	4.1.1.49	_	_
R00431: GTP:oxaloacetate carboxy-lyase (adding GTP;phosphoenolpyruvate-forming); GTP:oxaloacetate carboxy-lyase (transphosphorylating)	4.1.1.32	_	_
R00658: 2-phospho-D-glycerate hydro-lyase (phosphoenolpyruvate-forming)	4.2.1.11	_	_
R00726: ITP:oxaloacetate carboxy-lyase (adding ITP; phosphoenolpyruvate-forming); ITP:oxaloacetate carboxy-lyase (transphosphorylating)	4.1.1.32	_	_
R01015: D-glyceraldehyde-3-phosphate aldose-ketose-isomerase	5.3.1.1	SACCHARI75_v1_10058 - tpiA	SACCHARI76_v1_10058 - tpiA
R01061: D-glyceraldehyde-3-phosphate:NAD+ oxidoreductase (phosphorylating)	1.2.1.121.2.1.59	SACCHARI75_v1_10215 - gap	SACCHARI76_v1_10215 - gap
R01063: D-glyceraldehyde-3-phosphate:NADP+ oxidoreductase (phosphorylating)	1.2.1.131.2.1.59	_	_
R01070: beta-D-fructose-1,6-bisphosphate D-glyceraldehyde-3-phosphate-lyase (glycerone-phosphate-forming)	4.1.2.13	SACCHARI75_v1_10221	SACCHARI76_v1_10221
R01512: ATP:3-phospho-D-glycerate 1-phosphotransferase	2.7.2.3	SACCHARI75_v1_10057 - pgk	SACCHARI76_v1_10057 - pgk
R01518: D-phosphoglycerate 2,3-phosphomutase	5.4.2.115.4.2.12	_	_
R04780: beta-D-Fructose 1,6-bisphosphate 1-phosphohydrolase	3.1.3.11	_	_
Glycogen biosynthesis, glucose-1P => glycogen/starch
R00289: UTP:alpha-D-glucose-1-phosphate uridylyltransferase	2.7.7.92.7.7.64	SACCHARI75_v1_10236 - gtaBSACCHARI75_v1_10672	SACCHARI76_v1_10236 - gtaBSACCHARI76_v1_10672
R00292: UDP-glucose:glycogen 4-alpha-D-glucosyltransferase	2.4.1.112.4.1.242	_	_
R00948: ATP:alpha-D-glucose-1-phosphate adenylyltransferase	2.7.7.27	_	_
R02110: 1,4-alpha-D-Glucan:1,4-alpha-D-glucan 6-alpha-D-(1,4-alpha-D-glucano)-transferase	2.4.1.18	SACCHARI75_v1_10450	SACCHARI76_v1_10450
R02421: ADP-glucose:1,4-alpha-D-glucan 4-alpha-D-glucosyltransferase	2.4.1.212.4.1.242	_	_
Glycogen degradation, glycogen => glucose-6P
R02111: 1,4-alpha-D-Glucan:orthophosphate alpha-D-glucosyltransferase	2.4.1.1	_	_
R08639: alpha-D-glucose 1,6-phosphomutase	5.4.2.25.4.2.5	SACCHARI75_v1_10262	SACCHARI76_v1_10262
Glycolysis (Embden-Meyerhof pathway), glucose => pyruvate
R00200: ATP:pyruvate 2-O-phosphotransferase	2.7.1.40	SACCHARI75_v1_10056	SACCHARI76_v1_10056
R00658: 2-phospho-D-glycerate hydro-lyase (phosphoenolpyruvate-forming)	4.2.1.11	_	_
R01015: D-glyceraldehyde-3-phosphate aldose-ketose-isomerase	5.3.1.1	SACCHARI75_v1_10058 - tpiA	SACCHARI76_v1_10058 - tpiA
R01061: D-glyceraldehyde-3-phosphate:NAD+ oxidoreductase (phosphorylating)	1.2.1.121.2.1.59	SACCHARI75_v1_10215 - gap	SACCHARI76_v1_10215 - gap
R01063: D-glyceraldehyde-3-phosphate:NADP+ oxidoreductase (phosphorylating)	1.2.1.131.2.1.59	_	_
R01070: beta-D-fructose-1,6-bisphosphate D-glyceraldehyde-3-phosphate-lyase (glycerone-phosphate-forming)	4.1.2.13	SACCHARI75_v1_10221	SACCHARI76_v1_10221
R01512: ATP:3-phospho-D-glycerate 1-phosphotransferase	2.7.2.3	SACCHARI75_v1_10057 - pgk	SACCHARI76_v1_10057 - pgk
R01518: D-phosphoglycerate 2,3-phosphomutase	5.4.2.115.4.2.12	_	_
R01786: ATP:alpha-D-glucose 6-phosphotransferase	2.7.1.12.7.1.2	_	_
R02189: Polyphosphate:D-glucose 6-phosphotransferase	2.7.1.63	_	_
R02740: alpha-D-Glucose 6-phosphate ketol-isomerase	5.3.1.9	SACCHARI75_v1_20288	SACCHARI76_v1_20006
R04779: ATP:D-fructose-6-phosphate 1-phosphotransferase	2.7.1.11	_	_
R07159: D-glyceraldehyde-3-phosphate:ferredoxin oxidoreductase	1.2.7.6	_	_
R09084: ADP:D-fructose-6-phosphate 1-phosphotransferase	2.7.1.146	_	_
R09085: ADP:D-glucose 6-phosphotransferase	2.7.1.147	_	_
Glycolysis, core module involving three-carbon compounds
R00200: ATP:pyruvate 2-O-phosphotransferase	2.7.1.40	SACCHARI75_v1_10056	SACCHARI76_v1_10056
R00658: 2-phospho-D-glycerate hydro-lyase (phosphoenolpyruvate-forming)	4.2.1.11	_	_
R01015: D-glyceraldehyde-3-phosphate aldose-ketose-isomerase	5.3.1.1	SACCHARI75_v1_10058 - tpiA	SACCHARI76_v1_10058 - tpiA
R01061: D-glyceraldehyde-3-phosphate:NAD+ oxidoreductase (phosphorylating)	1.2.1.121.2.1.59	SACCHARI75_v1_10215 - gap	SACCHARI76_v1_10215 - gap
R01063: D-glyceraldehyde-3-phosphate:NADP+ oxidoreductase (phosphorylating)	1.2.1.131.2.1.59	_	_
R01512: ATP:3-phospho-D-glycerate 1-phosphotransferase	2.7.2.3	SACCHARI75_v1_10057 - pgk	SACCHARI76_v1_10057 - pgk
R01518: D-phosphoglycerate 2,3-phosphomutase	5.4.2.115.4.2.12	_	_
R07159: D-glyceraldehyde-3-phosphate:ferredoxin oxidoreductase	1.2.7.6	_	_
Guanine ribonucleotide biosynthesis IMP => GDP,GTP
R00330: ATP:GDP phosphotransferase	2.7.4.6	SACCHARI75_v1_10767 - ndk	SACCHARI76_v1_10767 - ndk
R00332: ATP:GMP phosphotransferase	2.7.4.8	SACCHARI75_v1_20074	SACCHARI76_v1_20221
R00430: GTP:pyruvate 2-O-phosphotransferase	2.7.1.40	SACCHARI75_v1_10056	SACCHARI76_v1_10056
R01130: IMP:NAD+ oxidoreductase	1.1.1.205	_	_
R01230: Xanthosine-5'-phosphate:ammonia ligase (AMP-forming)	6.3.5.2	_	_
R01231: Xanthosine-5'-phosphate:L-glutamine amido-ligase (AMP-forming)	6.3.5.2	_	_
Incomplete reductive citrate cycle, acetyl-CoA => oxoglutarate
R00342: (S)-malate:NAD+ oxidoreductase	1.1.1.2991.1.1.37	_	_
R00344: Pyruvate:carbon-dioxide ligase (ADP-forming)	6.4.1.1	_	_
R00405: Succinate:CoA ligase (ADP-forming)	6.2.1.5	SACCHARI75_v1_20213SACCHARI75_v1_20214 - sucD	SACCHARI76_v1_20080 - sucDSACCHARI76_v1_20081
R01082: (S)-malate hydro-lyase (fumarate-forming)	4.2.1.2	_	_
R01196: pyruvate:ferredoxin 2-oxidoreductase (CoA-acetylating)	1.2.7.11.2.7.11	_	_
R01197: 2-oxoglutarate:ferredoxin oxidoreductase (decarboxylating)	1.2.7.111.2.7.3	_	_
R10660: fumarate CoM:CoB oxidoreductase (succinate forming)	1.3.4.1	_	_
Leucine degradation, leucine => acetoacetate + acetyl-CoA
R01090: L-Leucine:2-oxoglutarate aminotransferase	2.6.1.422.6.1.62.6.1.67	_	_
R01360: (S)-3-hydroxy-3-methylglutaryl-CoA acetoacetate-lyase (acetyl-CoA-forming)	4.1.3.4	_	_
R02085: (S)-3-Hydroxy-3-methylglutaryl-CoA hydro-lyase (trans-3-methylglutaconyl-CoA-forming)	4.2.1.18	_	_
R04095: 3-methylbutanoyl-CoA:electron-transfer flavoprotein 2,3-oxidoreductase	1.3.8.41.3.8.7	_	_
R04097: 3-methylbutanoyl-CoA:enzyme N6-(dihydrolipoyl)lysine S-(3-methylbutanoyl)transferase	2.3.1.168	_	_
R04138: 3-Methylcrotonoyl-CoA:carbon-dioxide ligase (ADP-forming)	6.4.1.4	_	_
R07601: R07601	1.2.4.4	_	_
R07602: R07602	1.2.4.4	_	_
R07618: enzyme N6-(dihydrolipoyl)lysine:NAD+ oxidoreductase	1.8.1.4	SACCHARI75_v1_20098	SACCHARI76_v1_20197
Lysine degradation, lysine => saccharopine => acetoacetyl-CoA
R00715: N6-(L-1,3-Dicarboxypropyl)-L-lysine:NAD+ oxidoreductase (L-lysine-forming)	1.5.1.7	_	_
R00716: N6-(L-1,3-Dicarboxypropyl)-L-lysine:NADP+ oxidoreductase (L-lysine-forming)	1.5.1.8	_	_
R01933: 2-oxoadipate dehydrogenase complex	1.2.4.21.8.1.42.3.1.61	SACCHARI75_v1_20098	SACCHARI76_v1_20197
R01939: L-2-aminoadipate:2-oxoglutarate aminotransferase	2.6.1.39	_	_
R01975: (S)-3-Hydroxybutanoyl-CoA:NAD+ oxidoreductase	1.1.1.35	_	_
R02313: N6-(L-1,3-Dicarboxypropyl)-L-lysine:NAD+ oxidoreductase; N6-(L-1,3-Dicarboxypropyl)-L-lysine:NAD+ oxidoreductase (L-glutamate-forming)	1.5.1.9	_	_
R02315: N6-(L-1,3-Dicarboxypropyl)-L-lysine:NADP+ oxidoreductase	1.5.1.10	_	_
R02488: glutaryl-CoA:electron-transfer flavoprotein 2,3-oxidoreductase (decarboxylating)	1.3.8.6	_	_
R03026: (S)-3-hydroxybutanoyl-CoA hydro-lyase	4.2.1.17	_	_
R03102: L-2-aminoadipate-6-semialdehyde:NAD+ 6-oxidoreductase	1.2.1.31	_	_
R03103: L-2-aminoadipate-6-semialdehyde:NADP+ 6-oxidoreductase	1.2.1.31	_	_
Methionine degradation
R00177: ATP:L-methionine S-adenosyltransferase	2.5.1.6	SACCHARI75_v1_10588 - metK	SACCHARI76_v1_10588 - metK
R00192: S-Adenosyl-L-homocysteine hydrolase	3.3.1.1	_	_
R01290: L-serine hydro-lyase (adding homocysteine; L-cystathionine-forming)	4.2.1.22	_	_
R04858: S-adenosyl-L-methionine:DNA (cytosine-5-)-methyltransferase	2.1.1.37	_	_
Methionine salvage pathway
R00177: ATP:L-methionine S-adenosyltransferase	2.5.1.6	SACCHARI75_v1_10588 - metK	SACCHARI76_v1_10588 - metK
R00178: S-adenosyl-L-methionine carboxy-lyase [S-adenosyl 3-(methylsulfanyl)propylamine-forming]	4.1.1.50	_	_
R01401: methylthioadenosine methylthioribohydrolase	3.2.2.163.2.2.9	_	_
R01402: S-methyl-5'-thioadenosine:phosphate S-methyl-5-thio-alpha-D-ribosyl-transferase	2.4.2.28	_	_
R01920: S-adenosylmethioninamine:putrescine 3-aminopropyltransferase	2.5.1.16	_	_
R04143: ATP:S5-methyl-5-thio-D-ribose 1-phosphotransferase	2.7.1.100	_	_
R04420: 5-methylthio-5-deoxy-D-ribose-1-phosphate ketol-isomerase	5.3.1.23	_	_
R07364: 1,2-dihydroxy-5-(methylthio)pent-1-en-3-one:oxygen oxidoreductase (formate-forming)	1.13.11.54	_	_
R07392: S-methyl-5-thio-D-ribulose-1-phosphate hydro-lyase	4.2.1.109	_	_
R07393: 2,3-diketo-5-methylthiopentyl-1-phosphate keto---enol-isomerase	3.1.3.775.3.2.5	_	_
R07394: 2-hydroxy-5-(methylthio)-3-oxopent-1-enyl phosphate phosphohydrolase	3.1.3.773.1.3.87	_	_
R07395: 5-(methylthio)-2,3-dioxopentyl-phosphate phosphohydrolase (isomerizing)	3.1.3.77	_	_
R07396: R07396	2.6.1.52.6.1.57	_	_
NAD biosynthesis, aspartate => NAD
R00189: deamido-NAD+:ammonia ligase (AMP-forming)	6.3.1.56.3.5.1	_	_
R00257: Deamido-NAD+:L-glutamine amido-ligase (AMP-forming)	6.3.5.1	_	_
R00481: L-aspartate:oxygen oxidoreductase	1.4.3.16	_	_
R03005: ATP:nicotinamide-nucleotide adenylyltransferase	2.7.7.182.7.7.1	SACCHARI75_v1_10150SACCHARI75_v1_10195	SACCHARI76_v1_10150SACCHARI76_v1_10195
R03348: Nicotinate-nucleotide:pyrophosphate phosphoribosyltransferase (carboxylating)	2.4.2.19	_	_
R04292: glycerone phosphate:iminosuccinate alkyltransferase (cyclizing)	2.5.1.72	_	_
Nucleotide sugar biosynthesis, glucose => UDP-glucose
R00289: UTP:alpha-D-glucose-1-phosphate uridylyltransferase	2.7.7.92.7.7.64	SACCHARI75_v1_10236 - gtaBSACCHARI75_v1_10672	SACCHARI76_v1_10236 - gtaBSACCHARI76_v1_10672
R00959: alpha-D-Glucose 1-phosphate 1,6-phosphomutase	5.4.2.25.4.2.5	SACCHARI75_v1_10262	SACCHARI76_v1_10262
R01786: ATP:alpha-D-glucose 6-phosphotransferase	2.7.1.12.7.1.2	_	_
R02189: Polyphosphate:D-glucose 6-phosphotransferase	2.7.1.63	_	_
Ornithine biosynthesis, glutamate => ornithine
R00259: acetyl-CoA:L-glutamate N-acetyltransferase	2.3.1.1	_	_
R00669: N2-Acetyl-L-ornithine amidohydrolase	3.5.1.163.5.1.14	SACCHARI75_v1_10123	SACCHARI76_v1_10123
R02282: N2-Acetyl-L-ornithine:L-glutamate N-acetyltransferase	2.3.1.35	_	_
R02283: N2-Acetyl-L-ornithine:2-oxoglutarate aminotransferase	2.6.1.11	_	_
R02649: ATP:N-acetyl-L-glutamate 5-phosphotransferase	2.7.2.8	_	_
R03443: N-acetyl-L-glutamate-5-semialdehyde:NADP+ 5-oxidoreductase (phosphrylating)	1.2.1.38	_	_
Pentose phosphate pathway (Pentose phosphate cycle)
R01056: D-ribose-5-phosphate aldose-ketose-isomerase	5.3.1.6	_	_
R01528: 6-phospho-D-gluconate:NADP+ 2-oxidoreductase (decarboxylating)	1.1.1.3511.1.1.44	_	_
R01529: D-Ribulose-5-phosphate 3-epimerase	5.1.3.1	SACCHARI75_v1_10217	SACCHARI76_v1_10217
R01641: sedoheptulose-7-phosphate:D-glyceraldehyde-3-phosphate glycolaldehyde transferase	2.2.1.1	SACCHARI75_v1_10218SACCHARI75_v1_10219	SACCHARI76_v1_10218SACCHARI76_v1_10219
R01827: sedoheptulose-7-phosphate:D-glyceraldehyde-3-phosphate glyceronetransferase	2.2.1.2	_	_
R01830: beta-D-Fructose 6-phosphate:D-glyceraldehyde-3-phosphate glycolaldehyde transferase	2.2.1.1	SACCHARI75_v1_10218SACCHARI75_v1_10219	SACCHARI76_v1_10218SACCHARI76_v1_10219
R02035: 6-Phospho-D-glucono-1,5-lactone lactonohydrolase	3.1.1.31	SACCHARI75_v1_20047	SACCHARI76_v1_20248
R02736: beta-D-glucose-6-phosphate:NADP+ 1-oxoreductase	1.1.1.491.1.1.363	SACCHARI75_v1_10839	SACCHARI76_v1_10839
R02739: alpha-D-Glucose 6-phosphate ketol-isomerase	5.3.1.95.1.3.15	SACCHARI75_v1_20288	SACCHARI76_v1_20006
R02740: alpha-D-Glucose 6-phosphate ketol-isomerase	5.3.1.9	SACCHARI75_v1_20288	SACCHARI76_v1_20006
R10221: 6-phospho-D-gluconate:NAD+ 2-oxidoreductase (decarboxylating)	1.1.1.3431.1.1.351	SACCHARI75_v1_10449	SACCHARI76_v1_10449
R10907: beta-D-glucose-6-phosphate:NAD+ 1-oxidoreductase	1.1.1.3631.1.1.388	_	_
Pentose phosphate pathway, oxidative phase, glucose 6P => ribulose 5P
R01528: 6-phospho-D-gluconate:NADP+ 2-oxidoreductase (decarboxylating)	1.1.1.3511.1.1.44	_	_
R02035: 6-Phospho-D-glucono-1,5-lactone lactonohydrolase	3.1.1.31	SACCHARI75_v1_20047	SACCHARI76_v1_20248
R02736: beta-D-glucose-6-phosphate:NADP+ 1-oxoreductase	1.1.1.491.1.1.363	SACCHARI75_v1_10839	SACCHARI76_v1_10839
R10221: 6-phospho-D-gluconate:NAD+ 2-oxidoreductase (decarboxylating)	1.1.1.3431.1.1.351	SACCHARI75_v1_10449	SACCHARI76_v1_10449
R10907: beta-D-glucose-6-phosphate:NAD+ 1-oxidoreductase	1.1.1.3631.1.1.388	_	_
Pyrimidine deoxyribonuleotide biosynthesis, CDP/CTP => dCDP/dCTP,dTDP/dTTP
R02022: 2'-Deoxyuridine 5'-triphosphate:oxydized-thioredoxin 2'-oxidoreductase	1.17.4.2	_	_
R02024: 2'-Deoxycytidine diphosphate:oxidized-thioredoxin 2'-oxidoreductase	1.17.4.1	SACCHARI75_v1_10842SACCHARI75_v1_10845	SACCHARI76_v1_10842SACCHARI76_v1_10845
R02093: ATP:dTDP phosphotransferase	2.7.4.6	SACCHARI75_v1_10767 - ndk	SACCHARI76_v1_10767 - ndk
R02094: ATP:dTMP phosphotransferase	2.7.4.92.7.4.12	SACCHARI75_v1_10375 - tmk	SACCHARI76_v1_10375 - tmk
R02100: dUTP nucleotidohydrolase	3.6.1.23	SACCHARI75_v1_10819 - dut	SACCHARI76_v1_10819 - dut
R02101: 5,10-Methylenetetrahydrofolate:dUMP C-methyltransferase	2.1.1.45	_	_
R02325: dCTP aminohydrolase	3.5.4.13	_	_
R02326: ATP:dCDP phosphotransferase	2.7.4.6	SACCHARI75_v1_10767 - ndk	SACCHARI76_v1_10767 - ndk
R11636: CTP:formate 2'-oxidoreductase	1.1.98.6	_	_
Pyrimidine ribonucleotide biosynthesis, UMP => UDP/UTP,CDP/CTP
R00156: ATP:UDP phosphotransferase	2.7.4.6	SACCHARI75_v1_10767 - ndk	SACCHARI76_v1_10767 - ndk
R00158: ATP:UMP phosphotransferase	2.7.4.222.7.4.142.7.4.4	SACCHARI75_v1_10488 - pyrH	SACCHARI76_v1_10488 - pyrH
R00570: ATP:CDP phosphotransferase	2.7.4.6	SACCHARI75_v1_10767 - ndk	SACCHARI76_v1_10767 - ndk
R00571: UTP:ammonia ligase (ADP-forming)	6.3.4.2	SACCHARI75_v1_10836 - pyrG	SACCHARI76_v1_10836 - pyrG
R00573: UTP:L-glutamine amido-ligase (ADP-forming)	6.3.4.2	SACCHARI75_v1_10836 - pyrG	SACCHARI76_v1_10836 - pyrG
Pyruvate oxidation, pyruvate => acetyl-CoA
R00209: pyruvate:NAD+ 2-oxidoreductase (CoA-acetylating); pyruvate dehydrogenase complex	1.2.4.11.8.1.42.3.1.12	SACCHARI75_v1_20098	SACCHARI76_v1_20197
R01196: pyruvate:ferredoxin 2-oxidoreductase (CoA-acetylating)	1.2.7.11.2.7.11	_	_
Reductive citrate cycle (Arnon-Buchanan cycle)
R00199: ATP:pyruvate,water phosphotransferase	2.7.9.2	_	_
R00206: ATP:pyruvate,phosphate phosphotransferase	2.7.9.1	_	_
R00267: Isocitrate:NADP+ oxidoreductase (decarboxylating)	1.1.1.42	_	_
R00342: (S)-malate:NAD+ oxidoreductase	1.1.1.2991.1.1.37	_	_
R00344: Pyruvate:carbon-dioxide ligase (ADP-forming)	6.4.1.1	_	_
R00345: phosphate:oxaloacetate carboxy-lyase (adding phosphate;phosphoenolpyruvate-forming); Orthophosphate:oxaloacetate carboxyl-lyase (phosphorylating)	4.1.1.31	_	_
R00352: acetyl-CoA:oxaloacetate C-acetyltransferase [(pro-S)-carboxymethyl-forming, ADP-phosphorylating]	2.3.3.8	_	_
R00354: (3S)-citryl-CoA oxaloacetate-lyase (acetyl-CoA-forming)	4.1.3.34	_	_
R00402: succinate:NAD+ oxidoreductase	1.3.1.6	_	_
R00405: Succinate:CoA ligase (ADP-forming)	6.2.1.5	SACCHARI75_v1_20213SACCHARI75_v1_20214 - sucD	SACCHARI76_v1_20080 - sucDSACCHARI76_v1_20081
R01082: (S)-malate hydro-lyase (fumarate-forming)	4.2.1.2	_	_
R01196: pyruvate:ferredoxin 2-oxidoreductase (CoA-acetylating)	1.2.7.11.2.7.11	_	_
R01197: 2-oxoglutarate:ferredoxin oxidoreductase (decarboxylating)	1.2.7.111.2.7.3	_	_
R01322: Citrate:CoA ligase (ADP-forming)	6.2.1.18	_	_
R01325: citrate hydro-lyase (cis-aconitate-forming)	4.2.1.3	_	_
R01900: isocitrate hydro-lyase (cis-aconitate-forming)	4.2.1.3	_	_
R02164: succinate:quinone oxidoreductase	1.3.5.11.3.5.4	_	_
Reductive pentose phosphate cycle (Calvin cycle)
R00024: 3-phospho-D-glycerate carboxy-lyase (dimerizing; D-ribulose-1,5-bisphosphate-forming)	4.1.1.39	_	_
R00762: D-Fructose-1,6-bisphosphate 1-phosphohydrolase	3.1.3.11	_	_
R01056: D-ribose-5-phosphate aldose-ketose-isomerase	5.3.1.6	_	_
R01061: D-glyceraldehyde-3-phosphate:NAD+ oxidoreductase (phosphorylating)	1.2.1.121.2.1.59	SACCHARI75_v1_10215 - gap	SACCHARI76_v1_10215 - gap
R01063: D-glyceraldehyde-3-phosphate:NADP+ oxidoreductase (phosphorylating)	1.2.1.131.2.1.59	_	_
R01067: D-Fructose 6-phosphate:D-glyceraldehyde-3-phosphate glycolaldehyde transferase	2.2.1.1	SACCHARI75_v1_10218SACCHARI75_v1_10219	SACCHARI76_v1_10218SACCHARI76_v1_10219
R01068: D-fructose-1,6-bisphosphate D-glyceraldehyde-3-phosphate-lyase (glycerone-phosphate-forming)	4.1.2.13	SACCHARI75_v1_10221	SACCHARI76_v1_10221
R01512: ATP:3-phospho-D-glycerate 1-phosphotransferase	2.7.2.3	SACCHARI75_v1_10057 - pgk	SACCHARI76_v1_10057 - pgk
R01523: ATP:D-ribulose-5-phosphate 1-phosphotransferase	2.7.1.19	_	_
R01641: sedoheptulose-7-phosphate:D-glyceraldehyde-3-phosphate glycolaldehyde transferase	2.2.1.1	SACCHARI75_v1_10218SACCHARI75_v1_10219	SACCHARI76_v1_10218SACCHARI76_v1_10219
R01829: sedoheptulose 1,7-bisphosphate D-glyceraldehyde-3-phosphate-lyase	4.1.2.13	SACCHARI75_v1_10221	SACCHARI76_v1_10221
R01845: Sedoheptulose 1,7-bisphosphate 1-phosphohydrolase	3.1.3.113.1.3.37	_	_
Reductive pentose phosphate cycle, ribulose-5P => glyceraldehyde-3P
R00024: 3-phospho-D-glycerate carboxy-lyase (dimerizing; D-ribulose-1,5-bisphosphate-forming)	4.1.1.39	_	_
R01061: D-glyceraldehyde-3-phosphate:NAD+ oxidoreductase (phosphorylating)	1.2.1.121.2.1.59	SACCHARI75_v1_10215 - gap	SACCHARI76_v1_10215 - gap
R01063: D-glyceraldehyde-3-phosphate:NADP+ oxidoreductase (phosphorylating)	1.2.1.131.2.1.59	_	_
R01512: ATP:3-phospho-D-glycerate 1-phosphotransferase	2.7.2.3	SACCHARI75_v1_10057 - pgk	SACCHARI76_v1_10057 - pgk
R01523: ATP:D-ribulose-5-phosphate 1-phosphotransferase	2.7.1.19	_	_
Semi-phosphorylative Entner-Doudoroff pathway, gluconate => glycerate-3P
R01058: D-glyceraldehyde 3-phosphate:NADP+ oxidoreductase	1.2.1.91.2.1.90	_	_
R01061: D-glyceraldehyde-3-phosphate:NAD+ oxidoreductase (phosphorylating)	1.2.1.121.2.1.59	SACCHARI75_v1_10215 - gap	SACCHARI76_v1_10215 - gap
R01512: ATP:3-phospho-D-glycerate 1-phosphotransferase	2.7.2.3	SACCHARI75_v1_10057 - pgk	SACCHARI76_v1_10057 - pgk
R01538: D-gluconate hydro-lyase (2-dehydro-3-deoxy-D-gluconate-forming)	4.2.1.1404.2.1.39	_	_
R01541: ATP:2-dehydro-3-deoxy-D-gluconate 6-phosphotransferase	2.7.1.1782.7.1.45	_	_
R05605: 2-dehydro-3-deoxy-6-phospho-D-gluconate D-glyceraldehyde-3-phosphate-lyase (pyruvate-forming)	4.1.2.144.1.2.55	_	_
R10860: D-glyceraldehyde-3-phosphate:NAD+ oxidoreductase	1.2.1.90	_	_
Tetrahydrofolate biosynthesis, GTP => THF
R00428: GTP 8,9-hydrolase	3.5.4.16	_	_
R00936: 5,6,7,8-tetrahydrofolate:NAD+ oxidoreductase	1.5.1.3	SACCHARI75_v1_10126	SACCHARI76_v1_10126
R00939: 5,6,7,8-tetrahydrofolate:NADP+ oxidoreductase	1.5.1.3	SACCHARI75_v1_10126	SACCHARI76_v1_10126
R02237: 7,8-dihydropteroate:L-glutamate ligase (ADP-forming)	6.3.2.126.3.2.17	_	_
R03066: 6-(hydroxymethyl)-7,8-dihydropterin:4-aminobenzoate 2-amino-4-hydroxydihydropteridine-6-methenyltransferase	2.5.1.15	_	_
R03067: (7,8-dihydropterin-6-yl)methyl diphosphate:4-aminobenzoate 2-amino-4-hydroxy-7,8-dihydropteridine-6-methenyltransferase	2.5.1.15	_	_
R03503: ATP:6-hydroxymethyl-7,8-dihydropterin 6'-diphosphotransferase	2.7.6.3	_	_
R03504: 7,8-dihydroneopterin glycolaldehyde-lyase [6-(hydroxymethyl)-7,8-dihydropterin-forming]	4.1.2.25	_	_
R04620: 7,8-dihydroneopterin-3'-triphosphate phosphohydrolase (alkaline optimum)	3.1.3.1	_	_
R04638: 7,8-dihydroneopterin 3'-triphosphate diphosphohydrolase	3.6.1.67	_	_
R05046: formamidopyrimidine nucleoside triphosphate amidohydrolase	3.5.4.16	_	_
Threonine biosynthesis, aspartate => homoserine => threonine
R00480: ATP:L-aspartate 4-phosphotransferase	2.7.2.4	_	_
R01466: O-phospho-L-homoserine phosphate-lyase (adding water;L-threonine-forming)	4.2.3.1	_	_
R01771: ATP:L-homoserine O-phosphotransferase	2.7.1.39	_	_
R01773: L-Homoserine:NAD+ oxidoreductase	1.1.1.3	_	_
R01775: L-homoserine:NADP+ oxidoreductase	1.1.1.3	_	_
R02291: L-Aspartate-4-semialdehyde:NADP+ oxidoreductase (phosphorylating)	1.2.1.11	_	_
Trehalose biosynthesis, D-glucose 1P => trehalose
R00948: ATP:alpha-D-glucose-1-phosphate adenylyltransferase	2.7.7.27	_	_
R01824: maltodextrin 1-alpha-D-glucosylmutase	5.4.99.15	_	_
R02110: 1,4-alpha-D-Glucan:1,4-alpha-D-glucan 6-alpha-D-(1,4-alpha-D-glucano)-transferase	2.4.1.18	SACCHARI75_v1_10450	SACCHARI76_v1_10450
R02421: ADP-glucose:1,4-alpha-D-glucan 4-alpha-D-glucosyltransferase	2.4.1.212.4.1.242	_	_
R11256: 4-alpha-D-[(1->4)-alpha-D-glucano]trehalose glucanohydrolase (trehalose-producing)	3.2.1.141	_	_
R11261: R11261	3.2.1.68	_	_
Tryptophan metabolism, tryptophan => kynurenine => 2-aminomuconate
R00678: L-tryptophan:oxygen 2,3-oxidoreductase (decyclizing)	1.13.11.111.13.11.52	_	_
R01959: N-Formyl-L-kynurenine amidohydrolase	3.5.1.9	_	_
R01960: L-Kynurenine,NADPH:oxygen oxidoreductase (3-hydroxylating)	1.14.13.9	_	_
R02665: 3-Hydroxyanthranilate:oxygen 3,4-oxidoreductase (decyclizing)	1.13.11.6	_	_
R02668: 3-Hydroxy-L-kynurenine hydrolase	3.7.1.3	_	_
R03889: 2-Aminomuconate semialdehyde:NAD+ 6-oxidoreductase	1.2.1.32	_	_
R04323: 2-Amino-3-carboxymuconate semialdehyde carboxy-lyase	4.1.1.45	_	_
Uridine monophosphate biosynthesis, glutamine (+ PRPP) => UMP
R00575: HCO3-:L-glutamine amido-ligase (ADP-forming, carbamate-phosphorylating)	6.3.5.5	_	_
R00965: orotidine-5'-phosphate carboxy-lyase (UMP-forming)	4.1.1.23	_	_
R01397: carbamoyl-phosphate:L-aspartate carbamoyltransferase	2.1.3.2	_	_
R01867: (S)-dihydroorotate:fumarate oxidoreductase	1.3.98.1	_	_
R01868: (S)-dihydroorotate:quinone oxidoreductase	1.3.5.2	_	_
R01869: (S)-dihydroorotate:NAD+ oxidoreductase	1.3.1.14	_	_
R01870: Orotidine-5'-phosphate:diphosphate phospho-alpha-D-ribosyl-transferase	2.4.2.10	_	_
R01993: (S)-dihydroorotate amidohydrolase	3.5.2.3	_	_
